# Supplementary material for: Antileishmanial Effects of Acetylene Acetogenins from Seeds of Porcelia macrocarpa (Warm.) R.E. Fries (Annonaceae) and Semisynthetic Derivatives
Source: Molecules. 2022 Jan 28;27(3):893. doi: 10.3390/molecules27030893 (PMC8838408; doi:10.3390/molecules27030893)
Supplement: Supplementary file 1 [file molecules-27-00893-s001.zip]

Archive with 1 entries (1 files):
- molecules-1532569-supplementary.pdf
